# Supplementary material for: Assessment of Electrospun Pellethane-Based Scaffolds for Vascular Tissue Engineering
Source: Materials (Basel). 2021 Jul 1;14(13):3678. doi: 10.3390/ma14133678 (PMC8269885; doi:10.3390/ma14133678)
Supplement: Supplementary file 1 [file materials-14-03678-s001.zip]

Archive with 1 entries (1 files):
- materials-1243633-supplementary.jpg
